# Supplementary material for: Analytical Validation of an LC-MS/MS Method for Simultaneous Quantification of Multiple Immunosuppressants in Microvolume Whole Blood
Source: Int J Mol Sci. 2025 Jul 1;26(13):6358. doi: 10.3390/ijms26136358 (PMC12249770; doi:10.3390/ijms26136358)
Supplement: Supplementary file 1 [file ijms-26-06358-s001.zip]

Archive with 1 entries (1 files):
- ijms-3694792-supplementary.pdf
